# Supplementary material for: Preclinical Evidence That Mesoglycan Unfolds Complex Anti-Aging Effects in Photoaged Female Facial Skin
Source: Int J Mol Sci. 2025 Jun 17;26(12):5787. doi: 10.3390/ijms26125787 (PMC12192827; doi:10.3390/ijms26125787)
Supplement: Supplementary file 1 [file ijms-26-05787-s001.zip]

Archive with 1 entries (1 files):
- ijms-3609678-supplementary.pdf
